# Supplementary material for: The Mixture of Bisphenol-A and Its Substitutes Bisphenol-S and Bisphenol-F Exerts Obesogenic Activity on Human Adipose-Derived Stem Cells
Source: Toxics. 2022 May 27;10(6):287. doi: 10.3390/toxics10060287 (PMC9229358; doi:10.3390/toxics10060287)
Supplement: Supplementary file 1 [file toxics-10-00287-s001.zip]

Archive with 1 entries (1 files):
- toxics-1575950-supplementary.pdf
